# Supplementary material for: Robot-Assisted Radiofrequency Ablation Combined with Thermodynamic Simulation for Epilepsy Reoperations
Source: J Clin Med. 2022 Aug 17;11(16):4804. doi: 10.3390/jcm11164804 (PMC9409811; doi:10.3390/jcm11164804)
Supplement: Supplementary file 1 [file jcm-11-04804-s001.zip]

Archive with 2 entries (2 files):
- supplemental video S1.mp4
- supplemental video S2.mp4
